# Supplementary material for: Genomic analysis of carbapenemase-producing Enterobacteriaceae in Queensland reveals widespread transmission of bla IMP-4 on an IncHI2 plasmid
Source: Microb Genom. 2019 Dec 20;6(1):e000321. doi: 10.1099/mgen.0.000321 (PMC7067041; doi:10.1099/mgen.0.000321)
Supplement: Supplementary material 1 [file mgen-6-321-s001.xlsx]

## Sheet: Key
Metadata for figures
Tab	Explanation
strain-list-metadata	clinical metadata for all samples
assembly_metrics	assembly and raw data metrics (including accession IDs)
tree metadata	strain list and metadata for Figure 1 tree (and Figure S1)
list_for_Enterobacter_brig	strain list for rings (innermost to outermost) for figure S5
Enterobacter_IncHI2_deletions	Description of deletions identified in the BRIG analysis of IncHI2 in Enterobacter isolates (" ~ " denotes partial deletion)
plasmid-core	# bases core between isolates and pMS7884A reference plasmids (based on mapping with Bowtie2 in Nesoni)
otherspecies-MDR	# of shared CDS regions based on non-redundant list of CDS from pMS7884A reference MDR region in species other than Enterobacter

## Sheet: strain-list-metadata
Species	strain	participant_id	date	hospital	ST	carbapenemase	source	pat_enviro	transfer	adm_unit	hospital_1m	admissions_1y	mrsa	vre	esbl	icu_adm	days_icu	endoscopy	surgical_proc	neutropenia_1	neutropenia_2	were_any_antibiotics_used	antibiotic_1	antibiotic_1_dur	antibiotic_2	antibiotic_2_dur	antibiotic_3	antibiotic_3_dur	antibiotic_4	antibiotic_4_dur	antibiotic_5	antibiotic_5_dur	total_charlson_score	cpe_abx	antibiotic_treatment_1	antibiotic_treatment_2	antibiotic_treatment_3	total_duration	outcome	death_cpe	date_of_discharge
Enterobacter hormaechei subsp steigerwaltii	CQEv1	n/a	2016-01-20	A	45	IMP4	Duodenoscope	enviro
Enterobacter hormaechei subsp steigerwaltii	CQEv2	n/a	2016-02-15	Regional	830	IMP4	Colonoscope	enviro
Enterobacter hormaechei subsp steigerwaltii	CQEv3	n/a	2016-02-15	Regional	830	IMP4	Ureteroscope	enviro
Enterobacter hormaechei subsp steigerwaltii	CQEv4	n/a	2016-02-15	Regional	830	IMP4	Bronchoscope	enviro
Enterobacter hormaechei subsp steigerwaltii	CQS1	47	2014-01-21	A	90	IMP4	blood	Patient	Private Home	General medicine	No	5	No	No	No	No		No	No	No	No	No											2	Yes	Piperacillin/tazobactam	Meropenem		1	Died in hospital	Yes	2014-09-23
Klebsiella pneumoniae	CQS11	73	2015-09-20	B	147	OXA-181	screening swab	Patient
Escherichia coli	CQS12	73	2015-09-20	B	405	NDM-5	screening swab	Patient	Other Hospital (please specify)	Orthopaedics	Yes	1	No	Yes	Yes	No		No	Yes	No	No	Unknown											2	No					Survived to discharge		2015-11-14
Klebsiella pneumoniae	CQS13	73	2015-09-20	B	147	OXA-181	screening swab	Patient
Enterobacter hormaechei subsp xiangfangensis	CQS15	72	2015-11-09	B	109	IMP4	screening swab	Patient	Private Home	Orthopaedics	Yes	3	No	Yes	No	No		No	Yes	No	No	Yes	Flucloxacillin										0	No					Survived to discharge		2015-11-16
Citrobacter amalonaticus	CQS16	72	2015-11-09	B	n/a	IMP4	screening swab	Patient
Enterobacter hormaechei subsp steigerwaltii	CQS17	56	2015-11-23	C	830	IMP4	screening swab	Patient	Private Home	Rehabilitation	Yes	8	No	Yes	No	No		No	No	No	No	No											5	No					Survived to discharge		2015-12-02
Klebsiella aerogenes	CQS18	58	2015-11-26	D	~77	IMP4	screening swab	Patient	Private Home	ICU	Yes	2	No	Yes	No	Yes	12	No	No	No	No	Yes	Vancomycin		Piperacillin/tazobactam								12	No					Died in hospital	No	2015-11-29
Enterobacter hormaechei subsp steigerwaltii	CQS19	55	2015-12-07	B	133	IMP4	screening swab	Patient	Other Hospital (please specify)	Respiratory	Yes	8	No	No	No	Yes	21	No	No	No	No	Yes	Piperacillin/tazobactam	5									1	No					Survived to discharge		2015-12-11
Klebsiella pneumoniae	CQS20	54	2015-12-28	Regional	14	NDM-1/OXA-232	blood	Patient	Private Home	Orthopaedics	Yes	4	No	No	No	No		No	Yes	No	No	Yes	Cephalexin	14	Cephazolin	2							0	No					Survived to discharge		2016-01-14
Enterobacter hormaechei subsp xiangfangensis	CQS21	53	2016-01-08	G	109	IMP4	Urine	Patient	Private Home	General medicine	Yes	6	No	No	No	No		No	No	No	No	Yes	Trimethoprim-sulphamethoxazole										0	Yes	Meropenem	Nitrofurantoin		7	Survived to discharge		2016-01-11
Enterobacter kobei	CQS22	48	2016-01-19	Regional	191	IMP4	Urine	Patient	Private Home	General medicine	Yes	2	No	No	No	No		No	No	No	No	Yes	Vancomycin	14	Cephalexin	2							1	No				0	Survived to discharge		2016-03-03
Enterobacter hormaechei subsp steigerwaltii	CQS23	61	2016-01-31	G	108	IMP4	screening swab	Patient	Private Home	General surgery	Yes	4	No	No	No	No		No	Yes	No	No	Unknown											2	No					Survived to discharge		2016-02-03
Enterobacter hormaechei subsp steigerwaltii	CQS24	60	2016-02-02	A	108	IMP4	bone/joint	Patient	Private Home	Orthopaedics	Yes	8	No	No	No	No		No	Yes	No	No	Yes		28		28							0	Yes	Ciprofloxacin	Ampicillin		42	Survived to discharge		2016-02-19
Enterobacter hormaechei subsp steigerwaltii	CQS25	52	2016-02-16	B	830	IMP4	Respiratory	Patient	Private Home	General surgery	No	0	No	No	No	Yes		No	Yes	No	No	Yes	Ceftriaxone	2	Vancomycin		Ciprofloxacin		Other				0	Yes	Ceftriaxone			4	Survived to discharge		2016-02-25
Enterobacter hormaechei subsp xiangfangensis	CQS26	51	2016-02-19	E	66	IMP4	screening swab	Patient	Other Hospital (please specify)	Respiratory	Yes	2	No	Yes	No	No		No	No	No	No	No											3	No					Survived to discharge		2016-03-01
Enterobacter hormaechei subsp steigerwaltii	CQS27	46	2016-02-19	E	91	IMP4	screening swab	Patient	Other Hospital (please specify)	Respiratory	Yes	4	No	No	No	No		Yes	No	No	No	Yes	Other		Trimethoprim-sulphamethoxazole		Other		Ciprofloxacin		Tobramycin		1	No					Died in hospital	Unknown	2016-03-20
Enterobacter hormaechei subsp steigerwaltii	CQS28	45	2016-03-07	G	108	NONE	intra-abdominal	Patient	Private Home	General surgery	Yes	3	No	No	No	No		No	Yes	No	No	Yes	Cefoxitin	1	Ceftriaxone	2	Piperacillin/tazobactam	4					0	Yes	Amikacin	Piperacillin/tazobactam		6	Survived to discharge		2016-04-02
Enterobacter hormaechei subsp xiangfangensis	CQS29	50	2016-03-08	E	66	IMP4	respiratory/screening swab	Patient
Klebsiella pneumoniae	CQS3	105	2015-02-14	B	NEW	OXA-48	blood	Patient
Enterobacter hormaechei subsp xiangfangensis	CQS30	50	2016-03-08	E	66	IMP4	respiratory/screening swab	Patient	Other Hospital (please specify)	Orthopaedics	Yes	1	No	No	No	Yes		No	Yes	No	No	Yes	Benzylpenicillin		Piperacillin/tazobactam								3	No					Survived to discharge		2016-05-24
Enterobacter hormaechei subsp steigerwaltii	CQS31	44	2016-03-15	B	830	IMP4	screening swab	Patient	Private Home	Neurosurgery	Yes	1	No	Yes	No	Yes	0	No	No	No	No	No											1	No					Survived to discharge		2016-06-09
Enterobacter hormaechei subsp xiangfangensis	CQS32	43	2016-03-22	E	66	IMP4	screening swab	Patient	Other Hospital (please specify)	Cardiothoracics	Yes	2	No	No	No	Yes	24	No	Yes	No	No	Yes	Ciprofloxacin										2	No					Died in hospital	No	2016-04-24
Klebsiella michiganensis	CQS33	66	2016-03-31	D	88	IMP4	screening swab	Patient	Other Hospital (please specify)	General medicine	Yes	4	No	Yes	No	No		No	No	No	No	Yes	Piperacillin/tazobactam	1	Other	2	Flucloxacillin	22	Vancomycin	2	Clindamycin	2	6	No					Survived to discharge		2016-04-05
Enterobacter hormaechei subsp steigerwaltii	CQS34	41	2016-04-05	G	108	IMP4	screening swab	Patient	Private Home	General surgery	Yes	2	No	No	Yes	No		Yes	Yes	No	No	Yes	Amoxicillin/clavulanate		Trimethoprim								2	No					Survived to discharge		2016-04-10
Enterobacter hormaechei subsp steigerwaltii	CQS35	67	2016-04-10	E	110	IMP4	screening swab	Patient	Other Hospital (please specify)	Cardiothoracics	No		No	No	No	No		No	No	No	No	Yes	Flucloxacillin	7									2	No					Survived to discharge		2016-04-20
Enterobacter bugandensis	CQS36	68	2016-04-17	E	599	IMP4	screening swab	Patient	Other Hospital (please specify)	Vascular surgery	No	0	No	No	No	No		No	Yes	No	No	Yes	Clindamycin	3	Ciprofloxacin	3	Cephalexin	5	Other				6	No					Survived to discharge		2016-04-22
Enterobacter asburiae	CQS37	69	2016-04-19	E	250	IMP4	screening swab	Patient	Private Home	Cardiothoracics	No	0	No	No	No	Yes		Yes	Yes	No	No	Yes	Piperacillin/tazobactam										2						Survived to discharge		2016-05-07
Enterobacter hormaechei subsp steigerwaltii	CQS38	81	2016-04-22	G	90	IMP4	screening swab	Patient	Other Hospital (please specify)	General surgery	Yes	1	No	No	No	Yes			Yes	No	No	Yes	Other										0	Yes					Survived to discharge		2016-04-30
Klebsiella pneumoniae	CQS39	82	2016-04-29	G	1996	IMP4	Urine	Patient	Private Home	ED	No	1	No	No	No	No		No	No	No	No	Yes	Other										3	No				0	Survived to discharge		2016-04-29
Klebsiella pneumoniae	CQS4	105	2015-02-14	B	NEW	OXA-48	blood/screening swab	Patient
Klebsiella pneumoniae	CQS40	12	2016-05-13	A	147	OXA-181	CNS	Patient	Other Hospital (please specify)	ICU	No	0	No	No	No	No		Yes	Yes	No	No	Yes	Other		Amoxicillin/clavulanate		Meropenem						1	Yes	Tigecycline	Colistin		7	Died in hospital	Yes	2016-05-20
Enterobacter hormaechei subsp steigerwaltii	CQS41	42	2016-05-21	B	830	IMP4	screening swab	Patient	Private Home	Vascular surgery	Yes	5	No	Yes	No	No		No	Yes	No	No	Yes	Amoxicillin/clavulanate	20									2	No					Survived to discharge		2016-03-31
Escherichia coli	CQS42	84	2016-05-26	A	1486	IMP4	Urine	Patient	Nursing Home	General medicine	Yes	7	No	No	No	No		No	No	No	No	Yes	Lincomycin										7	Yes	Trimethoprim	Cephalexin			Survived to discharge		2016-05-30
Klebsiella pneumoniae	CQS43	104	2016-05-31	E	1122	IMP4	screening swab	Patient	Other Hospital (please specify)	ICU	Yes	1	No	No	No	Yes	31	Yes	No	No	No	Yes	Amoxicillin		Erythromycin								2	No					Survived to discharge		2016-08-19
Escherichia coli	CQS44	18	2016-06-06	E	405	NDM-6	Urine	Patient	Private Home	General medicine	No	2	No	No	No	No		No	No	No	No	Unknown											0	Yes	Amikacin	Cefotaxime	Fosfomycin	14	Survived to discharge		2016-09-02
Enterobacter cloacae subsp cloacae	CQS45	10	2016-06-08	A	167	IMP4	bone/joint	Patient	Private Home	Orthopaedics	Yes	3	No	No	No	Yes		No	Yes	No	No	Yes	Flucloxacillin		Cephazolin		Other		Piperacillin/tazobactam		Vancomycin		3	Yes	Ciprofloxacin	Other		42	Survived to discharge		2016-06-16
Enterobacter hormaechei subsp steigerwaltii	CQS46	15	2016-06-20	A	90	IMP4	Respiratory	Patient	Private Home	ICU	No	1	No	No	No	No		No	Yes	No	Yes	Yes	Piperacillin/tazobactam	3	Cefepime	2							2	No				0	Died in hospital	No	2016-06-27
Enterobacter hormaechei subsp steigerwaltii	CQS47	85	2016-06-22	B	830	IMP4	Intra-abdominal	Patient	Other Hospital (please specify)	General surgery	Yes		No	No	No	Yes		No	Yes	No	No	Yes	Piperacillin/tazobactam	5	Meropenem	15	Other	2					4	Yes	Amikacin	Meropenem		3	Survived to discharge		2016-08-10
Enterobacter hormaechei subsp xiangfangensis	CQS48	17	2016-06-26	A	66	IMP4	blood	Patient	Private Home	Haematology	Yes	8	No	No	No	No		No	No	Yes	Yes	Yes	Piperacillin/tazobactam		Trimethoprim-sulphamethoxazole		Clarithromycin						3	Yes	Meropenem	Colistin	Fosfomycin	14	Survived to discharge		2016-07-13
Enterobacter hormaechei subsp xiangfangensis	CQS49	17	2016-06-26	A	66	IMP4	blood	Patient
Klebsiella aerogenes	CQS5	105	2015-02-14	B	~80	OXA-48	blood/screening swab	Patient	Other Hospital (please specify)	ICU	Yes	1	No	No	No	Yes	31	No	Yes	No	No	Yes	Meropenem		Ceftriaxone		Other						0	Yes	Meropenem			23	Survived to discharge		2015-09-01
Enterobacter hormaechei subsp steigerwaltii	CQS50	86	2016-06-26	G	91	IMP4	screening swab	Patient	Other Hospital (please specify)	ICU	Yes	1	No	No	No	Yes	0	No	No	No	No	Yes	Piperacillin/tazobactam	9	Flucloxacillin	5	Amoxicillin		Clarithromycin		Other		4	No					Survived to discharge		2016-08-04
Citrobacter freundii	CQS51	9	2016-06-30	Regional	185	IMP4	blood	Patient	Private Home	Other	Yes	1	No	No	No	Yes		Yes	No	No	No	Yes	Ceftriaxone		Piperacillin/tazobactam		Flucloxacillin		Vancomycin		Other		2	Yes	Ciprofloxacin				Survived to discharge		2016-07-25
Enterobacter hormaechei subsp steigerwaltii	CQS53	14	2016-07-01	C	830	IMP4	Urine	Patient	Private Home	General medicine	Yes	2	Yes	Yes	Yes	No		No	Yes	No	No	Yes	Meropenem		Ciprofloxacin		Clindamycin						4	No					Survived to discharge		2016-09-15
Enterobacter hormaechei subsp steigerwaltii	CQS54	88	2016-07-04	G	90	IMP4	screening swab	Patient	Other Hospital (please specify)	Other	Yes	6	No	No	No	No		No	Yes	No	No	Yes	Ceftriaxone										4	No				0	Died in hospital	No	2016-07-06
Enterobacter hormaechei subsp steigerwaltii	CQS55	90	2016-07-04	B	133	IMP4	screening swab	Patient	Private Home	Orthopaedics	Yes	2	No	Yes	No	No		No	No	No	No	No	Flucloxacillin										3	No				0	Survived to discharge		2016-10-19
Escherichia coli	CQS56	89	2016-07-05	D	69	IMP4	screening swab	Patient	Private Home	Renal medicine	Yes	6	No	No	No	No		No	Yes	No	No	Yes	Amoxicillin	7	Clarithromycin	7							3	No				0	Survived to discharge		2016-07-10
Klebsiella pneumoniae	CQS57	89	2016-07-05	D	617	IMP4	screening swab	Patient
Enterobacter hormaechei subsp steigerwaltii	CQS58	91	2016-07-18	B	133	IMP4	Urine/screening swab	Patient	Other residential care facility	Vascular surgery	Yes	2	Yes	Yes	No	No		No	No	No	No	Yes	Amoxicillin/clavulanate										7	Yes	Ciprofloxacin			14	Survived to discharge		2016-08-09
Enterobacter hormaechei subsp steigerwaltii	CQS59	91	2016-07-18	B	133	IMP4	Urine/screening swab	Patient
Enterobacter hormaechei subsp steigerwaltii	CQS6	105	2015-02-14	B	NEW	OXA-48	blood/screening swab	Patient
Enterobacter hormaechei subsp steigerwaltii	CQS60	106	2016-07-19	Regional	45	IMP4	Urine	Patient	Nursing Home	General medicine	No	2	No	No	No	No		No	No	No	No	No	Ceftriaxone	1									6	Yes	Norfloxacin			10	Survived to discharge		2016-07-21
Klebsiella pneumoniae	CQS61	29	2016-08-01	E	636	IMP4	Urine	Patient	Private Home	Neurology	Yes	1	No	No	No	No		No	No	No	No	Unknown											3	Yes	Trimethoprim				Survived to discharge		2016-09-05
Klebsiella pneumoniae	CQS62	38	2016-08-11	E	1915	IMP4	screening swab	Patient	Nursing Home	Orthopaedics	No	3	No	No	No	No		No	No	No	No	Yes	Cephalexin										2	No					Survived to discharge		2016-08-22
Enterobacter hormaechei subsp steigerwaltii	CQS63	36	2016-08-19	B	830	IMP4	Urine	Patient	Other Hospital (please specify)	Neurosurgery	Yes	2	No	Yes	No	Yes	8	Yes	Yes	No	No	Yes	Piperacillin/tazobactam	6	Fluconazole	0	Trimethoprim-sulphamethoxazole	0					4	Yes	Piperacillin/tazobactam			7	Survived to discharge		2016-09-16
Enterobacter hormaechei subsp steigerwaltii	CQS64	39	2016-08-28	C	830	IMP4	Urine	Patient	Nursing Home	General medicine	Yes	8	Yes	No	No	No		No	No	No	No	Yes	Piperacillin/tazobactam	3	Cephalexin	5	Other						3	Yes	Nitrofurantoin			5	Survived to discharge		2016-09-10
Klebsiella pneumoniae	CQS65	40	2016-09-02	Regional	359	IMP4	Respiratory	Patient	Other Hospital (please specify)	ICU	Yes	1	No	No	No	Yes	29	No	No	No	No	Yes	Other	5	Meropenem	4	Benzylpenicillin	13	Cefotaxime	2	Trimethoprim-sulphamethoxazole	5	0	No					Survived to discharge		2016-09-22
Enterobacter hormaechei subsp steigerwaltii	CQS66	37	2016-09-06	B	204	IMP4	intra-abdominal	Patient	Private Home	Gastroenterology	Yes	12	No	No	No	Yes	2	No	Yes	No	Yes	Yes	Amoxicillin	14									2	Yes	Meropenem	Ciprofloxacin		10	Survived to discharge		2016-09-20
Enterobacter hormaechei subsp steigerwaltii	CQS67	4	2016-09-10	Regional	662	IMP4	Urine	Patient	Other Hospital (please specify)	Rehabilitation	Yes	1	No	Yes	No	No		No	No	No	No	Yes											1	Yes	Trimethoprim-sulphamethoxazole			10	Survived to discharge		2016-09-16
Enterobacter hormaechei subsp steigerwaltii	CQS68	5	2016-09-19	B	90	IMP4	Other	Patient	Nursing Home	Ophthalmology	No	2	No	No	No	No		No	No	No	No	Unknown											1	Yes	Amikacin				Survived to discharge		2016-10-10
Enterobacter hormaechei subsp steigerwaltii	CQS69	62	2016-09-26	E	90	IMP4	Urine	Patient	Private Home	Urology	Yes	2	No	No	No	No		No	No	No	No	Yes	Amoxicillin	9	Piperacillin/tazobactam	6	Other	1	Vancomycin	1			2	Yes	Nitrofurantoin			14	Survived to discharge		2016-09-26
Enterobacter hormaechei subsp steigerwaltii	CQS7	49	2015-02-26	G	830	IMP4	Blood	Patient	Private Home	Renal dialysis	No	7	No	No	No	No		No	No	No	No	Unknown	Trimethoprim-sulphamethoxazole		Fluconazole		Amoxicillin/clavulanate						3	Yes	Ciprofloxacin	Meropenem			Survived to discharge		2015-03-14
Escherichia coli	CQS70	23	2016-10-03	B	34	IMP4	screening swab	Patient
Klebsiella pneumoniae	CQS71	23	2016-10-03	B	~550	IMP4	screening swab	Patient
Enterobacter hormaechei subsp xiangfangensis	CQS72	23	2016-10-03	B	NEW	IMP4	screening swab	Patient	Private Home	Renal medicine	No	7	No	Yes	No	No		No	Yes	No	No	Yes											2	No					Survived to discharge		2016-10-18
Enterobacter hormaechei subsp xiangfangensis	CQS73	63	2016-10-04	E	66	IMP4	wound/skin/soft tissue	Patient	Private Home	ICU	Yes	5	No	Yes	No	Yes	30	No	No	No	No	Yes	Ceftolozane/tazoabctam		Caspofungin		Piperacillin/tazobactam						2	No					Survived to discharge		2017-03-10
Enterobacter hormaechei subsp steigerwaltii	CQS74	35	2016-10-15	B	133	IMP4	Urine	Patient	Private Home	Orthopaedics	Yes	5	No	No	No	No		No	Yes	No	No	Yes	Amoxicillin	3	Cephazolin	5							1	Yes	Ciprofloxacin			5	Survived to discharge		2016-12-08
Enterobacter hormaechei subsp xiangfangensis	CQS75	64	2016-10-21	E	527	IMP4	Respiratory	Patient	Private Home	Cardiothoracics	Yes	4	No	No	No	No		No	Yes	No	No	Yes											2	Yes					Survived to discharge		2017-02-21
Enterobacter hormaechei subsp steigerwaltii	CQS76	33	2016-10-23	C	108	IMP4	Urine	Patient	Private Home	General medicine	Yes	4	No	Yes	No	No		No	No	No	No	Yes	Cephalexin	150									3	No					Survived to discharge		2016-10-28
Enterobacter hormaechei subsp steigerwaltii	CQS77	34	2016-10-24	F	110	IMP4	Urine	Patient	Private Home	General medicine	Yes	1	No	No	No	No		No	No	No	No	Yes	Flucloxacillin	6	Vancomycin	1	Cephalexin	7	Benzylpenicillin				0	No					Survived to discharge		2016-10-26
Enterobacter hormaechei subsp xiangfangensis	CQS78	11	2016-10-26	E	66	IMP4	Blood	Patient	Other Hospital (please specify)	ICU	Yes	3	No	No	No	Yes		No	No	No	No	Yes	Amoxicillin	4	Ceftriaxone	4	Vancomycin	1	Other	4			1	Yes	Meropenem	Colistin		14	Survived to discharge		2017-11-25
Escherichia coli	CQS79	65	2016-11-08	B	2851	NDM-5	screening swab	Patient	Private Home	Haematology	Yes	1	No	No	No	No		No	No	Yes	Yes	No	Piperacillin/tazobactam										2	Yes	Colistin	Meropenem	Tigecycline	7	Survived to discharge		2016-11-25
Enterobacter hormaechei subsp xiangfangensis	CQS80	80	2017-03-19	E	66	IMP4	screening swab	Patient	Other Hospital (please specify)	Cardiothoracics	No	2	No	No	No	Yes	31		Yes	No	No	Yes	Piperacillin/tazobactam		Other								4	No					Died in hospital	No	2016-07-16
Enterobacter hormaechei subsp hoffmannii	CQS81	8	2015-11-04	Regional	145	IMP4	Urine/wound/skin/soft tissue	Patient	Private Home	Orthopaedics	Yes	3	No	No	No	Yes			Yes	No	No	Yes	Amoxicillin/clavulanate										4						Survived to discharge		2016-04-13
Raoultella planticola	CQS82	19	2016-11-14	Regional	n/a	IMP4	wound/skin/soft tissue/CNS	Patient	Private Home	Infectious Diseases	No	0	No	No	No	No		No	No	No	No	Yes	Flucloxacillin	30									4	No					Survived to discharge		2016-11-30
Escherichia coli	CQS83	16	2016-05-06	E	399	IMP4	Urine	Patient	Private Home	General medicine	No	3	No	No	No	No		No	No	No	No	Unknown											9	No					Survived to discharge		2016-05-07
Klebsiella pneumoniae	CQS84	28	2016-12-04	Regional	678	IMP4	screening swab	Patient	Other Hospital (please specify)	General medicine	Yes	4	No	No	No	No		No	Yes	No	No	Yes											3	No					Survived to discharge		2016-12-08
Enterobacter asburiae	CQS85	93	2017-04-19	A	250	IMP4	Urine	Patient	Private Home	ED	No	7	No	No	No	No		No	No	No	No	No											0	No					Survived to discharge		2017-04-20
Klebsiella pneumoniae	CQS86	95	2016-12-04	Regional	584	IMP4	screening swab	Patient	Other Hospital (please specify)	General medicine	Yes	5	No	No	No	No		No	Yes	No	No	Yes											2	No					Survived to discharge		2017-05-15
Enterobacter bugandensis	CQS87	102	2017-05-17	A	NEW	IMP4	Urine	Patient
Citrobacter freundii	CQS88	102	2017-04-19	A	NEW	IMP4	Urine	Patient	Private Home	Urology	Yes	3	No	No	No	No		No	No	No	No	Yes	Flucloxacillin	42									1	No					Survived to discharge		2017-05-15
Enterobacter hormaechei subsp xiangfangensis	CQS89	21	2016-11-10	Regional	114	IMP4	wound/skin/soft tissue	Patient	Private Home	ED	Yes	5	No	No	No	Yes	2	No	Yes	No	No	Yes	Amoxicillin/clavulanate	7									1	No					Survived to discharge		2016-11-10
Klebsiella pneumoniae	CQS9	77	2015-05-31	A	258	KPC-2	Urine	Patient	Other Hospital (please specify)	Geriatric medicine	Yes	1	No	No	No	Yes		No	Yes	No	No	Yes	Colistin		Tigecycline		Other						3	Yes	Other	Ciprofloxacin		3	Survived to discharge		2015-11-10
Klebsiella pneumoniae	CQS90	20	2016-11-19	Regional	392	IMP4	screening swab	Patient	Private Home	Renal medicine	Yes	20	No	No	No	No		No	No	No	No	Unknown											3	No					Survived to discharge		2016-11-19
Enterobacter hormaechei subsp steigerwaltii	CQS91	98	2017-05-17	Regional	45	IMP4	Urine	Patient	Private Home	General surgery	Yes	10	No	No	No	Yes	10	Yes	Yes	No	No	Yes	Piperacillin/tazobactam		Other		Meropenem						5	Yes	Ciprofloxacin			5	Survived to discharge		2017-05-29
Enterobacter hormaechei subsp steigerwaltii	MS7884	111	2015-06-15	A	90	IMP4	ETT	Patient	Other Hospital (please specify)	Plastics	No	0	No	No	No	No		No	No	No	No	No											0	No					Survived to discharge		2015-07-17
Enterobacter hormaechei subsp steigerwaltii	MS7885	111	2015-06-30	A	90	IMP4	Urine	Patient
Enterobacter hormaechei subsp steigerwaltii	MS7886	112	2015-06-17	A	90	IMP4	ETT	Patient
Enterobacter hormaechei subsp steigerwaltii	MS7887	112	2015-06-24	A	90	IMP4	Urine	Patient
Enterobacter hormaechei subsp steigerwaltii	MS7888	112	2015-06-28	A	90	IMP4	blood	Patient
Enterobacter hormaechei subsp steigerwaltii	MS7889	112	2015-07-15	A	90	NONE	Urine	Patient	Other Hospital (please specify)	Plastics	No	0	No	No	No	No		No	Yes	No	No	Yes	Cephazolin	1	Piperacillin/tazobactam	2							0	Yes	Piperacillin/tazobactam	Norfloxacin		7	Survived to discharge		2015-08-25
Enterobacter hormaechei subsp steigerwaltii	MS7890	30	2015-07-27	A	90	IMP4	ETT	Patient	Private Home	ICU	No	0	No	No	No	No		No	Yes	No	No	Yes	Cephazolin	5									0	Yes	Meropenem	Amikacin	Ciprofloxacin	13	Died in hospital	Yes	2015-08-31
Enterobacter hormaechei subsp steigerwaltii	MS7891	30	2015-08-03	A	90	IMP4	blood	Patient
Enterobacter hormaechei subsp steigerwaltii	MS7892	30	2015-08-03	A	90	IMP4	legswab	Patient
Enterobacter hormaechei subsp steigerwaltii	MS7893	30	2015-08-05	A	90	IMP4	blood	Patient
Enterobacter hormaechei subsp steigerwaltii	MS7923	79	2015-05-19	B	656	IMP4	screening swab	Patient	Private Home	Renal dialysis	Yes	6	No	Yes	No	No		No	No	No	No	Unknown	Piperacillin/tazobactam		Flucloxacillin								4	No					Survived to discharge		2015-05-20
Enterobacter hormaechei subsp steigerwaltii	MS7924	75	2015-07-08	B	830	IMP4	screening swab	Patient	Private Home	Other	Yes	2	No	No	No	No		No	No	No	No	Unknown											2	No					Survived to discharge		2015-07-10
Escherichia coli	MS7925	76	2015-06-17	B	162	IMP4	urine	Patient	Private Home	General medicine	Yes	4	No	No	No	No		No	No	No	No	Yes	Trimethoprim	3	Other								7	No					Survived to discharge		2015-06-19
Enterobacter hormaechei subsp steigerwaltii	MS7926	74	2015-07-11	C	830	IMP4	urine	Patient	Nursing Home	Other	Yes	5	No	No	No	No		No	No	No	No	Yes	Amoxicillin/clavulanate	4									6	No					Survived to discharge		2015-07-16
Enterobacter hormaechei subsp steigerwaltii	MS8077	70	2015-11-11	C	830	IMP4	Urine	Patient	Private Home	General medicine	No	0	No	No	No	No		No	No	No	No	Unknown											2	Yes	Nitrofurantoin			7	Survived to discharge		2015-11-19
Enterobacter hormaechei subsp steigerwaltii	MS8078	71	2015-11-08	C	831	IMP4	wound/skin/soft tissue	Patient	Private Home	Orthopaedics	No	0	No	No	No	No		No	Yes	No	No	Unknown											4	Yes	Meropenem	Ciprofloxacin		7	Survived to discharge		2015-11-16
Enterobacter hormaechei subsp steigerwaltii	MS8079	57	2015-11-20	C	830	IMP4	Urine	Patient	Private Home	Rehabilitation	Yes	6	No	No	No	No		No	No	No	No	Yes	Vancomycin		Ceftriaxone		Other		Vancomycin				4	No					Survived to discharge		2015-11-30

## Sheet: assembly_metrics
Species	strain	bioproject	SRA	accession	#contigs	original genome size	#contigs <10x <100bp (* = only filtered for <10x)	Filtered genome size	N50	estimated coverage	date	hospital	ST	comment
Enterobacter hormaechei subsp steigerwaltii	CQEv1	PRJNA528347	SRR8767503	SAMN11231010	215	4943543	183	4940632	171206	80.5403	2016-01-20	A	45	ST45 cluster; REFERENCE
Enterobacter hormaechei subsp steigerwaltii	CQEv2	PRJNA528347	SRR8767504	SAMN11231011	208	5161183	160	5157111	169146	68.9133	2016-02-15	Regional	830	ST830 cluster
Enterobacter hormaechei subsp steigerwaltii	CQEv3	PRJNA528347	SRR8767501	SAMN11231012	249	5160173	197	5150887	115332	48.4073	2016-02-15	Regional	830	ST830 cluster
Enterobacter hormaechei subsp steigerwaltii	CQEv4	PRJNA528347	SRR8767502	SAMN11231013	185	5161232	149	5158194	183942	114.973	2016-02-15	Regional	830	ST830 cluster
Enterobacter hormaechei subsp steigerwaltii	CQS1	PRJNA528347	SRR8767570	SAMN11230918	250	5272242	196	5264712	121673	66.5072	2014-01-21	A	90	ST90 cluster
Klebsiella pneumoniae	CQS11	PRJNA528347	SRR8767569	SAMN11230919	317	5720623	230	5697399	95705	54.4388	2015-09-20	B	147	ST147 cluster
Escherichia coli	CQS12	PRJNA528347	SRR8767568	SAMN11230920	628	5420201	566	5410354	56959	69.9349	2015-09-20	B	405
Klebsiella pneumoniae	CQS13	PRJNA528347	SRR8767567	SAMN11230921	231	5719674	193	5715761	105893	92.244	2015-09-20	B	147	ST147 cluster; REFERENCE
Enterobacter hormaechei subsp xiangfangensis	CQS15	PRJNA528347	SRR8767566	SAMN11230922	301	5241576	230	5227492	122951	58.0783	2015-11-09	B	109	ST109 cluster; REFERENCE
Citrobacter amalonaticus	CQS16	PRJNA528347	SRR8767565	SAMN11230923	165	5185370	131	5182483	154185	49.7628	2015-11-09	B	n/a
Citrobacter amalonaticus	CQS16_minion	PRJNA528347	SRR8767490	SAMN11231004	2	5183348	n/a	n/a	n/a	18.9728	2015-11-09	B	n/a
Enterobacter hormaechei subsp steigerwaltii	CQS17	PRJNA528347	SRR8767564	SAMN11230924	297	5167478	221	5151179	77668	54.6375	2015-11-23	C	830	ST830 cluster
Klebsiella aerogenes	CQS18	PRJNA528347	SRR8767563	SAMN11230925	290	5451856	204	5443178	151565	70.8568	2015-11-26	D	~77	LeuS[25] not [28] 1 allele different
Klebsiella aerogenes	CQS18_minion	PRJNA528347	SRR8767487	SAMN11231005	3	5598573	n/a	n/a	n/a	16.4817	2015-11-26	D	n/a
Enterobacter hormaechei subsp steigerwaltii	CQS19	PRJNA528347	SRR8767562	SAMN11230926	294	5247924	215	5238310	84678	58.9463	2015-12-07	B	133	ST133 cluster; REFERENCE
Klebsiella pneumoniae	CQS20	PRJNA528347	SRR8767561	SAMN11230927	373	5916616	297	5901337	105137	72.1104	2015-12-28	Regional	14
Enterobacter hormaechei subsp xiangfangensis	CQS21	PRJNA528347	SRR8767480	SAMN11230928	290	5137627	202	5112965	123628	73.1919	2016-01-08	G	109	ST109 cluster
Enterobacter kobei	CQS22	PRJNA528347	SRR8767479	SAMN11230929	327	5329091	249	5321097	140473	117.23	2016-01-19	Regional	191
Enterobacter hormaechei subsp steigerwaltii	CQS23	PRJNA528347	SRR8767482	SAMN11230930	391	5128654	324	5121748	79457	53.3275	2016-01-31	G	108	ST108 cluster; REFERENCE
Enterobacter hormaechei subsp steigerwaltii	CQS24	PRJNA528347	SRR8767481	SAMN11230931	229	5042267	193	5039647	114217	67.5406	2016-02-02	A	108	ST108 cluster; missing fusA locus
Enterobacter hormaechei subsp steigerwaltii	CQS25	PRJNA528347	SRR8767476	SAMN11230932	240	5133391	175	5126643	136784	86.6807	2016-02-16	B	830	ST830 cluster
Enterobacter hormaechei subsp xiangfangensis	CQS26	PRJNA528347	SRR8767475	SAMN11230933	344	5203140	264	5192010	97658	51.7882	2016-02-19	E	66	ST66 cluster; REFERENCE
Enterobacter hormaechei subsp steigerwaltii	CQS27	PRJNA528347	SRR8767478	SAMN11230934	256	5243078	176	5237158	138786	90.161	2016-02-19	E	91	ST91 cluster; REFERENCE
Enterobacter hormaechei subsp steigerwaltii	CQS28	PRJNA528347	SRR8767477	SAMN11230935	323	5024344	252	5009354	80355	55.0361	2016-03-07	G	108	ST108 cluster
Enterobacter hormaechei subsp xiangfangensis	CQS29	PRJNA528347	SRR8767484	SAMN11230936	260	5169986	221	5166418	115687	76.7177	2016-03-08	E	66	ST66 cluster
Klebsiella pneumoniae	CQS3	PRJNA528347	SRR8767483	SAMN11230937	410	5674868	299	5652209	81672	54.4857	2015-02-14	B	NEW	*same as CQS4
Enterobacter hormaechei subsp xiangfangensis	CQS30	PRJNA528347	SRR8767553	SAMN11230938	278	5184752	225	5181168	115853	71.9208	2016-03-08	E	66	ST66 cluster
Enterobacter hormaechei subsp steigerwaltii	CQS31	PRJNA528347	SRR8767554	SAMN11230939	220	5198989	179	5195988	131153	76.403	2016-03-15	B	830	ST830 cluster
Enterobacter hormaechei subsp xiangfangensis	CQS32	PRJNA528347	SRR8767555	SAMN11230940	266	5165560	231	5160103	94957	65.4999	2016-03-22	E	66	ST66 cluster
Klebsiella michiganensis	CQS33	PRJNA528347	SRR8767556	SAMN11230941	551	6671337	434	6653549	65236	54.8282	2016-03-31	D	88
Enterobacter hormaechei subsp steigerwaltii	CQS34	PRJNA528347	SRR8767557	SAMN11230942	320	5046255	251	5034772	89960	53.1473	2016-04-05	G	108	ST108 cluster
Enterobacter hormaechei subsp steigerwaltii	CQS35	PRJNA528347	SRR8767558	SAMN11230943	223	5015717	161	5009786	163675	60.0597	2016-04-10	E	110	ST110 cluster; REFERENCE
Enterobacter bugandensis	CQS36	PRJNA528347	SRR8767559	SAMN11230944	285	5258204	242	5254555	114643	63.7591	2016-04-17	E	599
Enterobacter asburiae	CQS37	PRJNA528347	SRR8767560	SAMN11230945	272	5110761	202	5098428	81699	47.9323	2016-04-19	E	250	ST250 cluster; REFERENCE; missing leuS locus
Enterobacter hormaechei subsp steigerwaltii	CQS38	PRJNA528347	SRR8767551	SAMN11230946	252	5330295	192	5325302	159823	86.8476	2016-04-22	G	90	ST90 cluster
Klebsiella pneumoniae	CQS39	PRJNA528347	SRR8767552	SAMN11230947	245	5584827	187	5573271	109863	48.3718	2016-04-29	G	1996
Klebsiella pneumoniae	CQS4	PRJNA528347	SRR8767540	SAMN11230948	819	5602984	322	5564140	102640	104.317	2015-02-14	B	NEW	* same as CQS3
Klebsiella pneumoniae	CQS40	PRJNA528347	SRR8767539	SAMN11230949	217	5618908	154	5610878	152447	128.615	2016-05-13	A	147	ST147 cluster
Enterobacter hormaechei subsp steigerwaltii	CQS41	PRJNA528347	SRR8767538	SAMN11230950	265	5199189	200	5193530	111060	54.3635	2016-05-21	B	830	ST830 cluster
Escherichia coli	CQS42	PRJNA528347	SRR8767537	SAMN11230951	255	4783429	206	4777275	92628	65.3255	2016-05-26	A	1486
Klebsiella pneumoniae	CQS43	PRJNA528347	SRR8767536	SAMN11230952	297	5454746	225	5448621	101927	64.5341	2016-05-31	E	1122
Escherichia coli	CQS44	PRJNA528347	SRR8767535	SAMN11230953	452	5322697	365	5313889	55911	71.7551	2016-06-06	E	405
Enterobacter cloacae subsp cloacae	CQS45	PRJNA528347	SRR8767534	SAMN11230954	235	5597867	181	5593609	101481	68.1686	2016-06-08	A	167
Enterobacter hormaechei subsp steigerwaltii	CQS46	PRJNA528347	SRR8767533	SAMN11230955	275	5204266	219	5192824	85730	64.1055	2016-06-20	A	90	ST90 cluster
Enterobacter hormaechei subsp steigerwaltii	CQS47	PRJNA528347	SRR8767532	SAMN11230956	272	5165954	198	5151266	87955	43.9043	2016-06-22	B	830	ST830 cluster
Enterobacter hormaechei subsp xiangfangensis	CQS48	PRJNA528347	SRR8767531	SAMN11230957	206	4927641	143	4916891	120648	68.0575	2016-06-26	A	66	ST66 cluster
Enterobacter hormaechei subsp xiangfangensis	CQS49	PRJNA528347	SRR8767545	SAMN11230958	231	4940589	163	4929214	101613	40.0537	2016-06-26	A	66	ST66 cluster
Klebsiella aerogenes	CQS5	PRJNA528347	SRR8767546	SAMN11230959	218	5087753	157	5082459	122080	72.518	2015-02-14	B	~80	LeuS[25] not [3] 1 allele different
Enterobacter hormaechei subsp steigerwaltii	CQS50	PRJNA528347	SRR8767543	SAMN11230960	247	5188257	155	4896585	107367	46.0315	2016-06-26	G	91	ST91 cluster
Citrobacter freundii	CQS51	PRJNA528347	SRR8767544	SAMN11230961	362	5485429	298	5467652	50388	48.3544	2016-06-30	Regional	185
Citrobacter freundii	CQS51_minion	PRJNA528347	SRR8767486	SAMN11231006	4	5679309	n/a	n/a	n/a	17.916	2016-06-30	Regional	n/a
Enterobacter hormaechei subsp steigerwaltii	CQS53	PRJNA528347	SRR8767549	SAMN11230962	232	5204324	168	5195497	149327	74.2691	2016-07-01	C	830	ST830 cluster
Enterobacter hormaechei subsp steigerwaltii	CQS53_minion	PRJNA528347	SRR8767489	SAMN11231007	4	5362735	n/a	n/a	n/a	18.2675	2016-07-01	C	n/a
Enterobacter hormaechei subsp steigerwaltii	CQS54	PRJNA528347	SRR8767550	SAMN11230963	253	5065106	183	5052434	121864	56.7583	2016-07-04	G	90	ST90 cluster
Enterobacter hormaechei subsp steigerwaltii	CQS55	PRJNA528347	SRR8767547	SAMN11230964	286	5236185	238	5228999	83804	63.3096	2016-07-04	B	133	ST133 cluster
Escherichia coli	CQS56	PRJNA528347	SRR8767548	SAMN11230965	419	5391056	372	5377003	61142	59.4325	2016-07-05	D	69
Klebsiella pneumoniae	CQS57	PRJNA528347	SRR8767541	SAMN11230966	224	5373088	152	5360231	105863	62.3487	2016-07-05	D	617
Enterobacter hormaechei subsp steigerwaltii	CQS58	PRJNA528347	SRR8767542	SAMN11230967	323	5234024	229	5000263	64553	46.506	2016-07-18	B	133	ST133 cluster
Enterobacter hormaechei subsp steigerwaltii	CQS59	PRJNA528347	SRR8767524	SAMN11230968	249	5241821	199	5233056	134614	87.9175	2016-07-18	B	133	ST133 cluster
Enterobacter hormaechei subsp steigerwaltii	CQS6	PRJNA528347	SRR8767523	SAMN11230969	159	4671412	104	4666693	149348	64.6976	2015-02-14	B	NEW	* gyrB two alleles
Enterobacter hormaechei subsp steigerwaltii	CQS60	PRJNA528347	SRR8767526	SAMN11230970	240	4879507	152	4864720	171553	90.5938	2016-07-19	Regional	45	ST45 cluster
Klebsiella pneumoniae	CQS61	PRJNA528347	SRR8767525	SAMN11230971	190	5317557	116	5306229	146068	78.3071	2016-08-01	E	636
Klebsiella pneumoniae	CQS62	PRJNA528347	SRR8767528	SAMN11230972	369	6044273	268	6032281	106175	59.1548	2016-08-11	E	1915
Enterobacter hormaechei subsp steigerwaltii	CQS63	PRJNA528347	SRR8767527	SAMN11230973	225	5132855	170	5127834	124418	271.833	2016-08-19	B	830	ST830 cluster
Enterobacter hormaechei subsp steigerwaltii	CQS64	PRJNA528347	SRR8767530	SAMN11230974	253	5198938	212	5193938	109430	51.807	2016-08-28	C	830	ST830 cluster
Klebsiella pneumoniae	CQS65	PRJNA528347	SRR8767529	SAMN11230975	436	5441792	334	5426610	63227	47.0591	2016-09-02	Regional	359
Enterobacter hormaechei subsp steigerwaltii	CQS66	PRJNA528347	SRR8767522	SAMN11230976	289	5194461	239	5174362	109455	42.9325	2016-09-06	B	204
Enterobacter hormaechei subsp steigerwaltii	CQS67	PRJNA528347	SRR8767521	SAMN11230977	193	4985214	153	4981718	112018	62.9367	2016-09-10	Regional	662	* two gyrB alleles
Enterobacter hormaechei subsp steigerwaltii	CQS68	PRJNA528347	SRR8767517	SAMN11230978	221	5278666	172	5274095	136327	64.843	2016-09-19	B	90	ST90 cluster
Enterobacter hormaechei subsp steigerwaltii	CQS69	PRJNA528347	SRR8767518	SAMN11230979	247	5043819	202	5017186	101901	52.9982	2016-09-26	E	90	ST90 cluster
Enterobacter hormaechei subsp steigerwaltii	CQS7	PRJNA528347	SRR8767519	SAMN11230980	305	5168419	224	5150360	79484	69.1582	2015-02-26	G	830	ST830 cluster
Escherichia coli	CQS70	PRJNA528347	SRR8767520	SAMN11230981	551	4970989	467	4945267	43852	59.7924	2016-10-03	B	34
Klebsiella pneumoniae	CQS71	PRJNA528347	SRR8767513	SAMN11230982	224	5485761	178	5482171	131631	65.8383	2016-10-03	B	~550	* SNP in phoE allele
Enterobacter hormaechei subsp xiangfangensis	CQS72	PRJNA528347	SRR8767514	SAMN11230983	142	4702036	97	4698837	160893	73.9393	2016-10-03	B	?	* missing 3 alleles pyrG, leuS, dnaA
Enterobacter hormaechei subsp xiangfangensis	CQS73	PRJNA528347	SRR8767515	SAMN11230984	246	5166514	214	5163641	147027	78.6589	2016-10-04	E	66	ST66 cluster
Enterobacter hormaechei subsp steigerwaltii	CQS74	PRJNA528347	SRR8767516	SAMN11230985	269	5478361	231	5475536	142487	87.7487	2016-10-15	B	133	ST133 cluster
Enterobacter hormaechei subsp xiangfangensis	CQS75	PRJNA528347	SRR8767511	SAMN11230986	246	5076823	213	5074230	99571	64.9645	2016-10-21	E	527
Enterobacter hormaechei subsp steigerwaltii	CQS76	PRJNA528347	SRR8767512	SAMN11230987	247	4918730	201	4915261	98480	58.8257	2016-10-23	C	108	ST108 cluster
Enterobacter hormaechei subsp steigerwaltii	CQS77	PRJNA528347	SRR8767494	SAMN11230988	375	5248830	272	5240835	163905	70.5205	2016-10-24	F	110	ST110 cluster
Enterobacter hormaechei subsp xiangfangensis	CQS78	PRJNA528347	SRR8767493	SAMN11230989	250	5164662	231	5163086	107426	91.5138	2016-10-26	E	66	ST66 cluster
Escherichia coli	CQS79	PRJNA528347	SRR8767492	SAMN11230990	322	4995838	275	4991276	96203	79.3159	2016-11-08	B	2851
Enterobacter hormaechei subsp xiangfangensis	CQS80	PRJNA528347	SRR8767491	SAMN11230991	294	5202003	254	5197279	107417	52.8608	2017-03-19	E	66	ST66 cluster
Enterobacter hormaechei subsp hoffmannii	CQS81	PRJNA528347	SRR8767498	SAMN11230992	618	5186656	520*	5146667	28506	84.8686	2015-11-04	Regional	145
Raoultella planticola	CQS82	PRJNA528347	SRR8767497	SAMN11230993	461	5627565	415*	5613260	35778	70.3124	2016-11-14	Regional	n/a
Escherichia coli	CQS83	PRJNA528347	SRR8767496	SAMN11230994	716	5202705	620*	5035101	24719	83.3228	2016-05-06	E	399
Klebsiella pneumoniae	CQS84	PRJNA528347	SRR8767495	SAMN11230995	618	5376319	487*	5196321	22696	42.4108	2016-12-04	Regional	678
Enterobacter asburiae	CQS85	PRJNA528347	SRR8767500	SAMN11230996	514	4947342	449*	4916249	26215	64.0032	2017-04-19	A	250	ST250 cluster
Klebsiella pneumoniae	CQS86	PRJNA528347	SRR8767499	SAMN11230997	428	5161689	381*	5144011	29219	60.9313	2016-12-04	Regional	584
Enterobacter bugandensis	CQS87	PRJNA528347	SRR8767509	SAMN11230998	152	4956540	135*	4952310	218634	146.206	2017-05-17	A	NEW
Citrobacter freundii	CQS88	PRJNA528347	SRR8767510	SAMN11230999	793	5458627	669*	5379795	19957	63.5644	2017-04-19	A	**2 alleles
Enterobacter hormaechei subsp xiangfangensis	CQS89	PRJNA528347	SRR8767507	SAMN11231000	590	5206816	532*	5183336	28697	59.3633	2016-11-10	Regional	114
Enterobacter hormaechei subsp xiangfangensis	CQS89_minion	PRJNA528347	SRR8767485	SAMN11231008	32	3619620	n/a	n/a	n/a	8.00342	2016-11-10	Regional	n/a
Klebsiella pneumoniae	CQS9	PRJNA528347	SRR8767508	SAMN11231001	415	5702393	314	5688145	77189	61.4424	2015-05-31	A	258
Klebsiella pneumoniae	CQS90	PRJNA528347	SRR8767505	SAMN11231002	732	5560279	601*	5404276	25910	44.3458	2016-11-19	Regional	392
Enterobacter hormaechei subsp steigerwaltii	CQS91	PRJNA528347	SRR8767506	SAMN11231003	479	4902994	431*	4893067	40507	59.7359	2017-05-17	Regional	45	ST45 cluster
Enterobacter hormaechei subsp steigerwaltii	MS7884	PRJNA383436	SRR5821458	SAMN07173902	1135	5475402	139	5220468	163782	95.5926	2015-06-15	A	90	ST90 cluster; REFERENCE
Enterobacter hormaechei subsp steigerwaltii	MS7885	PRJNA383436	SRR5821457	SAMN07173903	1580	5597323	137	5216591	184434	126.802	2015-06-30	A	90	ST90 cluster
Enterobacter hormaechei subsp steigerwaltii	MS7886	PRJNA383436	SRR5821460	SAMN07173904	953	5425843	143	5221616	153761	87.9484	2015-06-17	A	90	ST90 cluster
Enterobacter hormaechei subsp steigerwaltii	MS7887	PRJNA383436	SRR5821459	SAMN07173905	1284	5501637	140	5208536	195967	106.377	2015-06-24	A	90	ST90 cluster
Enterobacter hormaechei subsp steigerwaltii	MS7888	PRJNA383436	SRR5821454	SAMN07173906	1089	5463365	135	5221819	171590	101.068	2015-06-28	A	90	ST90 cluster
Enterobacter hormaechei subsp steigerwaltii	MS7889	PRJNA383436	SRR5821453	SAMN07173907	1016	5395413	125	5174646	156059	83.0008	2015-07-15	A	90	ST90 cluster
Enterobacter hormaechei subsp steigerwaltii	MS7890	PRJNA383436	SRR5821456	SAMN07173908	1147	5442542	133	5190827	163723	93.5225	2015-07-27	A	90	ST90 cluster
Enterobacter hormaechei subsp steigerwaltii	MS7891	PRJNA383436	SRR5821455	SAMN07173909	1566	5562828	135	5187074	161203	125.218	2015-08-03	A	90	ST90 cluster
Enterobacter hormaechei subsp steigerwaltii	MS7892	PRJNA383436	SRR5821452	SAMN07173910	1643	5576127	144	5188175	180962	121.198	2015-08-03	A	90	ST90 cluster
Enterobacter hormaechei subsp steigerwaltii	MS7893	PRJNA383436	SRR5821451	SAMN07173911	1848	5639114	130	5185571	171590	139.459	2015-08-05	A	90	ST90 cluster
Enterobacter hormaechei subsp steigerwaltii	MS7923	PRJNA383436	SRR5821467	SAMN07173912	367	5164115	97	5017660	516278	135.584	2015-05-19	B	656
Enterobacter hormaechei subsp steigerwaltii	MS7924	PRJNA383436	SRR5821466	SAMN07173913	286	5266830	92	5163324	444385	92.3386	2015-07-08	B	830	ST830 cluster; REFERENCE
Escherichia coli	MS7925	PRJNA383436	SRR5821465	SAMN07173914	254	5223638	111	5147682	185171	109.338	2015-06-17	B	162
Escherichia coli	MS7925_minion	PRJNA528347	SRR8767488	SAMN11231009	4	5216486	n/a	n/a	n/a	18.3782	2015-06-17	B	n/a
Enterobacter hormaechei subsp steigerwaltii	MS7926	PRJNA383436	SRR5821464	SAMN07173915	191	5254211	110	5213823	404691	114.904	2015-07-11	C	830	ST830 cluster
Enterobacter hormaechei subsp steigerwaltii	MS8077	PRJNA383436	SRR5821463	SAMN07173916	218	5271754	106	5213439	404676	109.513	2015-11-11	C	830	ST830 cluster
Enterobacter hormaechei subsp steigerwaltii	MS8078	PRJNA383436	SRR5821462	SAMN07173917	205	5073805	136	5039746	257049	83.4876	2015-11-08	C	831
Enterobacter hormaechei subsp steigerwaltii	MS8079	PRJNA383436	SRR5821461	SAMN07173918	234	5238996	106	5172689	337711	119.391	2015-11-20	C	830	ST830 cluster

## Sheet: tree metadata
strain	species	hospital	date	IncFI	IncFII	IncHI1B	IncHI2	IncI	IncL/M	IncX	blaCTX-M-15	blaIMP-4	blaKPC-2	blaNDM-1	blaNDM-5	blaNDM-6
CQEv1	Enterobacter hormaechei subsp steigerwaltii	A	2016	100	100				100			100
CQEv2	Enterobacter hormaechei subsp steigerwaltii	Regional QLD	2016				100					100
CQEv3	Enterobacter hormaechei subsp steigerwaltii	Regional QLD	2016				100					100
CQEv4	Enterobacter hormaechei subsp steigerwaltii	Regional QLD	2016				100					100
CQS1	Enterobacter hormaechei subsp steigerwaltii	A	2014		100		100					100
CQS15	Enterobacter hormaechei subsp xiangfangensis	B	2015				100					100
CQS16	Citrobacter amalonaticus	B	2015				100					100
CQS17	Enterobacter hormaechei subsp steigerwaltii	C	2015				100					100
CQS18	Klebsiella aerogenes	D	2015				100					100
CQS19	Enterobacter hormaechei subsp steigerwaltii	B	2015				100					100
CQS21	Enterobacter hormaechei subsp xiangfangensis	G	2016				100					100
CQS22	Enterobacter kobei	Regional QLD	2016	100	100		100					100
CQS23	Enterobacter hormaechei subsp steigerwaltii	G	2016	100			100					100
CQS24	Enterobacter hormaechei subsp steigerwaltii	A	2016	100			100					100
CQS25	Enterobacter hormaechei subsp steigerwaltii	B	2016				100					100
CQS26	Enterobacter hormaechei subsp xiangfangensis	E	2016				100					100
CQS27	Enterobacter hormaechei subsp steigerwaltii	E	2016				100		100			100
CQS29	Enterobacter hormaechei subsp xiangfangensis	E	2016				100					100
CQS30	Enterobacter hormaechei subsp xiangfangensis	E	2016				100					100
CQS31	Enterobacter hormaechei subsp steigerwaltii	B	2016				100					100
CQS32	Enterobacter hormaechei subsp xiangfangensis	E	2016				100					100
CQS33	Klebsiella michiganensis	D	2016	100	100		100					100
CQS34	Enterobacter hormaechei subsp steigerwaltii	G	2016	100	100		100					100
CQS35	Enterobacter hormaechei subsp steigerwaltii	E	2016				100					100
CQS36	Enterobacter bugandensis	E	2016	100			100					100
CQS37	Enterobacter asburiae	E	2016	100	100							100
CQS38	Enterobacter hormaechei subsp steigerwaltii	G	2016		100		100					100
CQS39	Klebsiella pneumoniae	G	2016	100			100					100
CQS41	Enterobacter hormaechei subsp steigerwaltii	B	2016				100					100
CQS42	Escherichia coli	A	2016						100			100
CQS43	Klebsiella pneumoniae	E	2016	100					100			100
CQS45	Enterobacter cloacae subsp cloacae	A	2016				100					100
CQS46	Enterobacter hormaechei subsp steigerwaltii	A	2016		100		100					100
CQS47	Enterobacter hormaechei subsp steigerwaltii	B	2016				100					100
CQS48	Enterobacter hormaechei subsp xiangfangensis	A	2016	100	100							100
CQS49	Enterobacter hormaechei subsp xiangfangensis	A	2016	100	100							100
CQS50	Enterobacter hormaechei subsp steigerwaltii	G	2016				100					100
CQS51	Citrobacter freundii	Regional QLD	2016	100			100			100	100	100
CQS53	Enterobacter hormaechei subsp steigerwaltii	C	2016				100					100
CQS54	Enterobacter hormaechei subsp steigerwaltii	B	2016				100					100
CQS55	Enterobacter hormaechei subsp steigerwaltii	G	2016				100					100
CQS56	Escherichia coli	D	2016	100	100				100	100		100
CQS57	Klebsiella pneumoniae	D	2016	100					100			100
CQS58	Enterobacter hormaechei subsp steigerwaltii	B	2016				100					100
CQS59	Enterobacter hormaechei subsp steigerwaltii	B	2016				100					100
CQS60	Enterobacter hormaechei subsp steigerwaltii	Regional QLD	2016	100	100				100			100
CQS61	Klebsiella pneumoniae	E	2016						100			100
CQS62	Klebsiella pneumoniae	E	2016	100			100					100
CQS63	Enterobacter hormaechei subsp steigerwaltii	B	2016				100					100
CQS64	Enterobacter hormaechei subsp steigerwaltii	C	2016				100					100
CQS65	Klebsiella pneumoniae	Regional QLD	2016	100					100			100
CQS66	Enterobacter hormaechei subsp steigerwaltii	B	2016	100			100					100
CQS67	Enterobacter hormaechei subsp steigerwaltii	Regional QLD	2016		100		100					100
CQS68	Enterobacter hormaechei subsp steigerwaltii	B	2016	100			100					100
CQS69	Enterobacter hormaechei subsp steigerwaltii	E	2016				100					100
CQS7	Enterobacter hormaechei subsp steigerwaltii	G	2015				100					100
CQS70	Escherichia coli	B	2016	100					100			100
CQS71	Klebsiella pneumoniae	B	2016	100					100			100
CQS72	Enterobacter hormaechei subsp xiangfangensis	B	2016						100			100
CQS73	Enterobacter hormaechei subsp xiangfangensis	E	2016				100					100
CQS74	Enterobacter hormaechei subsp steigerwaltii	B	2016	100			100					100
CQS75	Enterobacter hormaechei subsp xiangfangensis	E	2016				100					100
CQS76	Enterobacter hormaechei subsp steigerwaltii	C	2016	100					100			100
CQS77	Enterobacter hormaechei subsp steigerwaltii	F	2016	100			100					100
CQS78	Enterobacter hormaechei subsp xiangfangensis	E	2016				100					100
CQS80	Enterobacter hormaechei subsp xiangfangensis	E	2017				100					100
CQS81	Enterobacter hormaechei subsp hoffmannii	Regional QLD	2015	100			100					100
CQS82	Raoultella planticola	Regional QLD	2016	100	100							100
CQS83	Escherichia coli	E	2016				100					100
CQS84	Klebsiella pneumoniae	Regional QLD	2016	100					100			100
CQS85	Enterobacter asburiae	A	2017	100	100				100			100
CQS86	Klebsiella pneumoniae	Regional QLD	2016						100			100
CQS87	Enterobacter bugandensis	A	2017				100				100	100
CQS88	Citrobacter freundii	A	2017		100		100				100	100
CQS89	Enterobacter hormaechei subsp xiangfangensis	Regional QLD	2016	100			100		100			100
CQS90	Klebsiella pneumoniae	Regional QLD	2016	100	100				100		100	100
CQS91	Enterobacter hormaechei subsp steigerwaltii	Regional QLD	2017	100	100				100			100
MS7884	Enterobacter hormaechei subsp steigerwaltii	A	2015		100		100					100
MS7885	Enterobacter hormaechei subsp steigerwaltii	A	2015		100		100					100
MS7886	Enterobacter hormaechei subsp steigerwaltii	A	2015		100		100					100
MS7887	Enterobacter hormaechei subsp steigerwaltii	A	2015		100		100					100
MS7888	Enterobacter hormaechei subsp steigerwaltii	A	2015		100		100					100
MS7890	Enterobacter hormaechei subsp steigerwaltii	A	2015		100		100					100
MS7891	Enterobacter hormaechei subsp steigerwaltii	A	2015		100		100					100
MS7892	Enterobacter hormaechei subsp steigerwaltii	A	2015		100		100					100
MS7893	Enterobacter hormaechei subsp steigerwaltii	A	2015		100		100					100
MS7923	Enterobacter hormaechei subsp steigerwaltii	B	2015				100					100
MS7924	Enterobacter hormaechei subsp steigerwaltii	B	2015				100					100
MS7925	Escherichia coli	B	2015				100	100				100
MS7926	Enterobacter hormaechei subsp steigerwaltii	C	2015				100					100
MS8077	Enterobacter hormaechei subsp steigerwaltii	C	2015				100					100
MS8078	Enterobacter hormaechei subsp steigerwaltii	C	2015				100					100
MS8079	Enterobacter hormaechei subsp steigerwaltii	C	2015				100					100
CQS11	Klebsiella pneumoniae	B	2015	100	100						100
CQS12	Escherichia coli	B	2015	100	100			100			100				100
CQS13	Klebsiella pneumoniae	B	2015	100	100						100
CQS20	Klebsiella pneumoniae	Regional QLD	2015	100		100					100			100
CQS28	Enterobacter hormaechei subsp steigerwaltii	G	2016	100	100		100
CQS3	Klebsiella pneumoniae	B	2015	100					100
CQS4	Klebsiella pneumoniae	B	2015	100					100
CQS40	Klebsiella pneumoniae	A	2016								100
CQS44	Escherichia coli	E	2016	100							100					100
CQS5	Klebsiella aerogenes	B	2015						100
CQS6	Enterobacter hormaechei subsp steigerwaltii	B	2015						100
CQS79	Escherichia coli	B	2016	100	100			100			100				100
CQS9	Klebsiella pneumoniae	A	2015	100						100			100
MS7889	Enterobacter hormaechei subsp steigerwaltii	A	2015		100		100

## Sheet: list-for-enterobacter-brig
Position	Isolate	IncHI2	blaIMP-4	ST
position=0	CQEv2	+	+	830
position=1	CQEv3	+	+	830
position=2	CQEv4	+	+	830
position=3	CQS1	+	+	90
position=4	CQS15	+	+	109
position=5	CQS17	+	+	830
position=6	CQS19	+	+	133
position=7	CQS21	+	+	109
position=8	CQS22	+	+	191
position=9	CQS23	+	+	108
position=10	CQS24	+	+	108
position=11	CQS25	+	+	830
position=12	CQS26	+	+	66
position=13	CQS27	+	+	91
position=14	CQS28	+		108
position=15	CQS29	+	+	66
position=16	CQS30	+	+	66
position=17	CQS31	+	+	830
position=18	CQS32	+	+	66
position=19	CQS34	+	+	108
position=20	CQS35	+	+	110
position=21	CQS36	+	+	599
position=22	CQS38	+	+	90
position=23	CQS41	+	+	830
position=24	CQS45	+	+	167
position=25	CQS46	+	+	90
position=26	CQS47	+	+	830
position=27	CQS50	+	+	91
position=28	CQS53	+	+	830
position=29	CQS54	+	+	90
position=30	CQS55	+	+	133
position=31	CQS58	+	+	133
position=32	CQS59	+	+	133
position=33	CQS63	+	+	830
position=34	CQS64	+	+	830
position=35	CQS66	+	+	204
position=36	CQS67	+	+	662
position=37	CQS68	+	+	90
position=38	CQS69	+	+	90
position=39	CQS7	+	+	830
position=40	CQS73	+	+	66
position=41	CQS74	+	+	133
position=42	CQS75	+	+	527
position=43	CQS77	+	+	110
position=44	CQS78	+	+	66
position=45	CQS80	+	+	66
position=46	CQS81	+	+	145
position=47	CQS87	+	+	NEW
position=48	CQS89	+	+	114
position=49	MS7884	+	+	90
position=50	MS7885	+	+	90
position=51	MS7886	+	+	90
position=52	MS7887	+	+	90
position=53	MS7888	+	+	90
position=54	MS7889	+		90
position=55	MS7890	+	+	90
position=56	MS7891	+	+	90
position=57	MS7892	+	+	90
position=58	MS7893	+	+	90
position=59	MS7923	+	+	656
position=60	MS7924	+	+	830
position=61	MS7926	+	+	830
position=62	MS8077	+	+	830
position=63	MS8078	+	+	831
position=64	MS8079	+	+	830

## Sheet: Enterobacter-IncHI2-deletions
Deletions	Description	Location	BRIG rings	Isolates
mer/pbr	mer (mercury resistance) and pbr (lead resistance) operons	0-24 kb	20, 46	35, 81
Tn3	Tn3 (carrying blaTEM-1)	12.5- 18.5 kb	12, 15, 16, 18, 20, 40, 44, 45	26, 29, 30, 32, 35, 73, 78, 80
regulatory genes	missing regulatory genes including parA, flhD (flagella regulator), UvrABC system protein A and B (DNA repair), frmR (formaldehyde sensing repressor)	27.5 - 54.5 kb	8, 13, 21(~), 29, 38	22, 27, 36, 54, 69
hypothetical-1	hypothetical genes	77 kb - 82.3 kb	46, 47, 48	81, 87, 89
mucAB/dsbC/trhG	dsbC (disulfide isomerase - correct protein folding), trhG (pilus assembly protein), mucAB (mutagenesis)	82 - 93.5 kb	41	74
MDR-1	TetA/TetR tetracycline resistance transposon	136 - 140 kb	12, 15, 16, 18, 27, 40, 44, 45, 46, 48	26, 29, 30, 32, 50, 73, 78, 80, 81, 89
MDR-2	catA2b chloramphenicol resistance transposon	140 - 143 kb	0, 2, 9, 13, 14, 19, 23, 27, 46	Ev2, Ev4, 23, 27, 28, 34, 41, 50, 81
MDR-3	strAB (streptomycin resistance)	143 - 146.5 kb	0, 1, 2, 5, 11, 17, 23, 26, 28, 33, 34, 35, 39, 43, 46, 60, 61, 62, 64	Ev2, Ev3, Ev4, 17, 25, 31, 41, 47, 53, 63, 64, 66, 7, 77, 81, 7924, 7926, 8077, 8079
MDR-4	In809 (including blaIMP-4)	153 - 155.5 kb	14, 54	28, 7889
MDR-5	mRNA interferase YafQ and putative invertase/recombinase	157 - 158 kb	14, 48, 54	28, 89, 7889
MDR-6	Tn3-family IS (partial)	159 - 162 kb	10(~), 14, 30, 31, 32, 54(~), 60	24, 28, 55, 58, 59, 7889, 7924
MDR-7	ISCfr1 and tmrB (tunicamycin resistance)	164.5 - 170.5 kb	10, 14, 30, 31, 32, 41, 54, 60	24, 28, 55, 58, 59, 74, 7889, 7924
MDR-8	mph(A) region (mphR, mrx genes)	171.5 - 173 kb	1, 10(~), 14, 41, 54	Ev3, 24, 28, 74, 7889
MDR-9	IS6100, chromate resistance transposon	175.5 - 177 kb	1, 7, 14, 27, 29, 54, 55	Ev3, 21, 28, 50, 54, 7889, 7890
MDR-10	pspF (truncated), QnrB2, sapA (truncated)	180 - 182.5 kb	1, 14, 43, 47, 48, 54	Ev3, 28, 77, 87, 89, 7889
MDR-11	In37 (including arr [retained by MS strains], catB3 [located elsewhere], blaOXA-1, aac6 [located elsewhere])	186 - 189 kb	13, 29, 46, 54, 59(~), 60(~), 61(~), 62(~), 63(~), 64(~)	27, 54, 81, 7889, 7923, 7924, 7926, 8077, 8078, 8079
hypothetical-2	hypothetical genes, including possible restriction methylase and DNA methyltransferase	195.5 - 204 kb	20, 24, 36	35, 45, 67

## Sheet: plasmid-core
#bp core compared to pMS7884A	strain	Genus other than Enterobacter
191588	CREATEQ_plasmid_CQS58.all.withref				AVG	MED	Range	Average percent	Percent range
200852	CREATEQ_plasmid_CQS50.all.withref			Average of E. cloacae =	287966	287767	191588 - 317654	87.2465	0.580464	0.962413
222404	CREATEQ_plasmid_CQS28.all.withref			Average of all with IncHI2 =	281664	285461		85.3371
224412	CREATEQ_plasmid_CQS69.all.withref
235284	CREATEQ_plasmid_CQS81.all.withref
242605	CREATEQ_plasmid_CQS54.all.withref
244881	CREATEQ_plasmid_CQS59.all.withref
251767	CREATEQ_plasmid_CQS26.all.withref
252749	CREATEQ_plasmid_CQS66.all.withref
252882	CREATEQ_plasmid_CQS64.all.withref
255955	CREATEQ_plasmid_CQEv3.all.withref
256375	CREATEQ_plasmid_CQS35.all.withref
257090	CREATEQ_plasmid_CQS36.all.withref
257842	CREATEQ_plasmid_CQS55.all.withref
263061	CREATEQ_plasmid_CQS34.all.withref
266607	CREATEQ_plasmid_CQS27.all.withref
266801	CREATEQ_plasmid_CQS67.all.withref
267626	CREATEQ_plasmid_CQS16.all.withref	Citrobacter
269285	CREATEQ_plasmid_CQS83.all.withref	Escherichia
270019	CREATEQ_plasmid_CQS15.all.withref
273829	CREATEQ_plasmid_CQS23.all.withref
274328	CREATEQ_plasmid_CQS47.all.withref
274758	CREATEQ_plasmid_CQS7.all.withref
278918	CREATEQ_plasmid_CQS89.all.withref
279239	CREATEQ_plasmid_CQS74.all.withref
280035	CREATEQ_plasmid_CQS21.all.withref
280763	CREATEQ_plasmid_CQS88.all.withref	Citrobacter
281466	CREATEQ_plasmid_CQS80.all.withref
281543	CREATEQ_plasmid_CQS62.all.withref	klebsiella
282333	CREATEQ_plasmid_CQS46.all.withref
282766	CREATEQ_plasmid_CQS32.all.withref
282790	CREATEQ_plasmid_CQS22.all.withref
283742	CREATEQ_plasmid_CQS17.all.withref
283830	CREATEQ_plasmid_CQS39.all.withref	klebsiella
285354	CREATEQ_plasmid_CQS78.all.withref
285381	CREATEQ_plasmid_MS7889.all.withref
285541	CREATEQ_plasmid_CQS24.all.withref
285564	CREATEQ_plasmid_CQS19.all.withref
287294	CREATEQ_plasmid_CQS30.all.withref
287767	CREATEQ_plasmid_CQEv2.all.withref
287780	CREATEQ_plasmid_CQS45.all.withref
288526	CREATEQ_plasmid_CQS41.all.withref
289813	CREATEQ_plasmid_CQS29.all.withref
290455	CREATEQ_plasmid_CQS25.all.withref
290899	CREATEQ_plasmid_CQS73.all.withref
292545	CREATEQ_plasmid_CQS31.all.withref
293517	CREATEQ_plasmid_CQS53.all.withref
294178	CREATEQ_plasmid_CQS68.all.withref
295489	CREATEQ_plasmid_CQS18.all.withref	Klebsiella
295766	CREATEQ_plasmid_CQS33.all.withref	klebsiella
296246	CREATEQ_plasmid_CQS77.all.withref
296255	CREATEQ_plasmid_CQS51.all.withref	citobacter
298902	CREATEQ_plasmid_CQEv4.all.withref
299018	CREATEQ_plasmid_CQS1.all.withref
299889	CREATEQ_plasmid_CQS63.all.withref
300027	CREATEQ_plasmid_CQS75.all.withref
300688	CREATEQ_plasmid_MS7924.all.withref
302142	CREATEQ_plasmid_CQS38.all.withref
308311	CREATEQ_plasmid_CQS87.all.withref
310006	CREATEQ_plasmid_MS7884.all.withref
310610	CREATEQ_plasmid_MS7886.all.withref
311562	CREATEQ_plasmid_MS7890.all.withref
312626	CREATEQ_plasmid_MS8079.all.withref
312794	CREATEQ_plasmid_MS7926.all.withref
313030	CREATEQ_plasmid_MS7888.all.withref
313178	CREATEQ_plasmid_MS8077.all.withref
313465	CREATEQ_plasmid_MS7887.all.withref
313800	CREATEQ_plasmid_MS7885.all.withref
314597	CREATEQ_plasmid_MS7892.all.withref
314986	CREATEQ_plasmid_MS7891.all.withref
315015	CREATEQ_plasmid_MS7893.all.withref
316352	CREATEQ_plasmid_MS8078.all.withref
316873	CREATEQ_plasmid_MS7925.all.withref	Escherichia
317654	CREATEQ_plasmid_MS7923.all.withref

## Sheet: otherspecies-MDR
#FILE	NUM_FOUND	Aac3	Aac6_1	Arr	BlaIMP-4	CatB3_1	IntI1	OXA-1	Orf513_1	QacEdelta1_1	QacEdelta1_2	QnrB2	StrA	StrB	Sul1_1	TEM-1	TetA	TetR	Tn3	TnpA_1	alcohol_dehydrogenase	frmB	hypothetical_1	hypothetical_2	hypothetical_4	hypothetical_5	hypothetical_7	hypothetical_8	mphA	mphR	mrx	putative-transposase	putative_metalloprotease	putative_transposase	srpC	tmrB	tnpA_6	transposase	yafQ
CQS5-trim.fasta.mdr	0	.	.	.	.	.	.	.	.	.	.	.	.	.	.	.	.	.	.	.	.	.	.	.	.	.	.	.	.	.	.	.	.	.	.	.	.	.	.
CQS3-trim.fasta.mdr	3	.	.	.	.	.	.	.	.	.	.	.	.	.	.	.	.	.	100	100	.	.	.	.	.	.	.	.	.	.	.	.	.	100	.	.	.	.	.
CQS4-trim.fasta.mdr	3	.	.	.	.	.	.	.	.	.	.	.	.	.	.	.	.	.	100	100	.	.	.	.	.	.	.	.	.	.	.	.	.	100	.	.	.	.	.
CQS40-trim.fasta.mdr	10	.	100	100	.	.	100	.	.	.	.	100	.	.	.	.	.	.	.	100	.	.	.	.	.	.	100	.	100	100	100	.	.	.	.	.	100	.	.
CQS79-trim.fasta.mdr	10	.	.	.	.	.	.	.	100	100	.	.	.	.	100	100	.	.	.	100	.	.	.	.	.	.	.	.	100	100	100	.	100	.	.	.	100	.	.
CQS9-trim.fasta.mdr	11	.	100	.	.	.	100	.	.	100	.	.	.	.	100	.	.	.	100	.	.	.	.	.	.	.	100	.	100	100	100	.	.	.	100	.	100	.	.
CQS12-trim.fasta.mdr	13	.	.	.	.	.	.	.	100	100	.	.	100	100	100	100	.	.	.	100	.	.	.	.	.	.	100	.	100	100	100	.	.	.	100	.	100	.	.
CQS44-trim.fasta.mdr	13	100	100	.	.	.	100	100	100	100	.	.	.	.	100	.	.	.	.	100	.	.	.	.	.	.	.	.	100	100	100	.	.	100	.	100	.	.	.
CQS13-trim.fasta.mdr	15	.	100	100	.	.	.	.	.	100	.	100	.	.	100	.	.	.	100	100	.	.	100	.	.	.	100	.	100	100	100	.	.	.	100	.	100	.	100
CQS11-trim.fasta.mdr	16	.	100	100	.	.	100	.	.	100	.	100	.	.	100	.	.	.	100	100	.	.	100	.	.	.	100	.	100	100	100	.	.	.	100	.	100	.	100
CQS20-trim.fasta.mdr	18	100	100	100	.	.	100	100	100	100	.	100	100	100	100	100	100	100	.	.	100	100	.	.	.	100	.	.	.	.	.	.	.	.	.	100	.	.	.
CQS56-trim.fasta.mdr	21	100	100	.	100	100	100	.	.	100	100	.	.	.	100	100	.	.	.	100	.	.	.	.	100	100	100	.	100	100	100	100	.	100	100	100	100	.	.
CQS57-trim.fasta.mdr	21	100	100	.	100	100	100	.	.	100	100	.	.	.	100	100	.	.	.	100	.	.	.	.	100	100	100	.	100	100	100	100	.	100	100	100	100	.	.
CQS70-trim.fasta.mdr	21	100	100	.	100	100	100	.	.	100	100	.	.	.	100	100	.	.	.	100	.	.	.	.	100	100	100	.	100	100	100	100	.	100	100	100	100	.	.
CQS71-trim.fasta.mdr	21	100	100	.	100	100	100	.	.	100	100	.	.	.	100	100	.	.	.	100	.	.	.	.	100	100	100	.	100	100	100	100	.	100	100	100	100	.	.
CQS90_cov_trim.fasta.mdr	23	.	100	.	100	100	100	.	.	100	100	.	.	.	100	100	.	.	100	100	.	.	.	100	100	100	100	.	100	100	100	100	100	100	100	100	100	.	.
CQS42-trim.fasta.mdr	24	100	100	.	100	100	100	.	100	100	100	100	.	.	100	100	.	.	.	100	.	.	.	.	100	100	100	100	100	100	100	100	.	100	100	100	100	.	.
CQS43-trim.fasta.mdr	24	100	100	.	100	100	100	.	100	100	100	100	.	.	100	100	.	.	100	100	.	.	.	.	100	100	100	100	100	100	100	100	.	.	100	100	100	.	.
CQS61-trim.fasta.mdr	24	100	100	.	100	100	100	.	100	100	100	100	.	.	100	100	.	.	.	100	.	.	.	.	100	100	100	100	100	100	100	100	.	100	100	100	100	.	.
CQS84_cov_trim.fasta.mdr	24	100	100	.	100	100	100	.	100	.	100	100	.	.	100	100	.	.	.	100	.	.	.	.	100	100	100	100	100	100	100	100	.	100	100	100	100	100	.
CQS86_cov_trim.fasta.mdr	24	100	100	.	100	100	100	.	100	100	100	100	.	.	100	100	.	.	.	100	.	.	.	.	100	100	100	100	100	100	100	100	.	.	100	100	100	100	.
CQS65-trim.fasta.mdr	25	100	100	.	100	100	100	.	100	100	100	100	.	.	100	100	.	.	100	100	.	.	.	.	100	100	100	100	100	100	100	100	.	100	100	100	100	.	.
CQS82_cov_trim.fasta.mdr	26	100	100	100	.	100	100	.	100	.	100	100	100	100	100	100	.	.	100	.	.	.	.	.	100	100	100	100	100	100	100	100	.	100	100	100	100	.	100
			Average	Median	Percentage of total (=48 CDS)
	Average without blaIMP		11.5	12	23.9583
	Average with blaIMP		22.9091	24	47.7273
	Average overall		16.9565		35.3261
	**NOTE: 100 denotes presence for cutoff as follows: min nucleotide identity = 90%, min coverage = 90%
